# Supplementary material for: A Comparative Cross-Platform Analysis to Identify Potential Biomarker Genes for Evaluation of Teratozoospermia and Azoospermia
Source: Genes (Basel). 2022 Sep 25;13(10):1721. doi: 10.3390/genes13101721 (PMC9602071; doi:10.3390/genes13101721)
Supplement: Supplementary file 1 [file genes-13-01721-s001.zip]

Archive with 1 entries (1 files):
- genes-1848727-supplementary.pdf
